# Supplementary material for: Integrating Neuromonitoring in Pediatric Emergency Medicine: Exploring Two Options for Point-of-Care Electroencephalogram (pocEEG) via Patient Monitors—A Technical Note
Source: J Pers Med. 2023 Sep 20;13(9):1411. doi: 10.3390/jpm13091411 (PMC10532774; doi:10.3390/jpm13091411)
Supplement: Supplementary file 1 [file jpm-13-01411-s001.zip]

Archive with 2 entries (2 files):
- Supplemental video S1.mp4
- Supplemental video S2.mp4
